# Supplementary material for: Improving the Physical Health of Psychiatric Hospital Residents: An Evaluation of an Obesity Education Program for Mental Health Professionals
Source: Healthcare (Basel). 2022 Sep 23;10(10):1851. doi: 10.3390/healthcare10101851 (PMC9601487; doi:10.3390/healthcare10101851)
Supplement: Supplementary file 1 [file healthcare-10-01851-s001.zip]

Archive with 2 entries (2 files):
- Healthcare-1851102_Proofs_SUPP-1_2022.09.21.pdf
- Healthcare-1851102_Proofs_SUPP-2_2022.09.21.pdf
